# Supplementary material for: Apomixis and genetic background affect distinct traits in Hieracium pilosella L. grown under competition
Source: BMC Biol. 2021 Aug 28;19:177. doi: 10.1186/s12915-021-01117-x (PMC8403437; doi:10.1186/s12915-021-01117-x)
Supplement: Supplementary file 1 — Additional file 1: STable 1. ANOVA results of (generalized) linear mixed models. a) Biomass, b) Length of longest stolon, c) Number of stolons, d) Seeding (probability of the plant setting seed), e) Fecundity (number of ovules per plant), f) Seed count (number of seeds per plant), g) Fertility (number of seeds / number of ovules), h) Germination rate of offspring, i) Fitness of seed-producing and vegetative plants). [file 12915_2021_1117_MOESM1_ESM.xlsx]

## Sheet: FinalTablesAug20
Table: Analysis of variance using mixed-models
a) Plant biomass (log-transformed, n=156)
Fixed terms:	df	den.df	F	P
Competition with grass	1	25.4	13.42	0.001147
Competition within Hieracium	1	25.3	0.378	0.544405
Competition with grass x Competition within Hieracium	1	25.3	0.008	0.929703
Family	4	10.1	2.524	0.106752
Mode of Reproduction	1	10.7	0.056	0.817745
Family x Mode of Reproduction	4	9.6	1.466	0.286174
Family x Competition with grass	4	106.4	2.166	0.077733
Mode of Reproduction x Competition with grass	1	106.4	7.58	0.00694
Family x Competition within Hieracium	4	105.7	0.797	0.529468
Mode of Reproduction x Competition within Hieracium	1	61.8	0.453	0.503551
Random terms:		Var. comp.	SE	Z-ratio
Line		0.0277249	0.0214763	1.29095
Box		0.0214041	0.0164884	1.29813
Residual		0.131377	0.019305	6.80534
b) Length of longest stolon per plant (n=149)
Fixed terms:	df	den.df	F	P
Competition with grass	1	21.4	0	0.981615
Competition within Hieracium	1	21.2	2.61	0.120937
Competition with grass x Competition within Hieracium	1	21.2	35.57	6.14e-06
Family	4	10.7	5.41	0.012333
Mode of Reproduction	1	10.2	4.19	0.067386
Family x Mode of Reproduction	4	11.6	1.03	0.432141
Family x Competition with grass	4	81.9	0.67	0.613619
Mode of Reproduction x Competition with grass	1	59.7	0.06	0.812257
Family x Competition within Hieracium	4	81.3	0.96	0.43503
Mode of Reproduction x Competition within Hieracium	1	85.3	10.46	0.001732
Random terms:		Var. comp.	SE	Z-ratio
Line		1039.35	872.206	1.19164
Box		-495.561	575.056	-0.861762
Residual		7623.31	1150.5	6.62609
c) Number of stolons per plant (square-root transformed, n=149)
Fixed terms:	df	den.df	F	P
Competition with grass	1	25.7	1	0.32614
Competition within Hieracium	1	25.6	1.23	0.27727
Competition with grass x Competition within Hieracium	1	25.6	6.79	0.01504
Family	4	8.9	1.66	0.24176
Mode of Reproduction	1	10.8	1.33	0.27398
Family x Mode of Reproduction	4	8.8	1.14	0.39865
Family x Competition with grass	4	103.9	0.72	0.58188
Mode of Reproduction x Competition with grass	1	103.3	0	0.97529
Family x Competition within Hieracium	4	103.7	2.28	0.06541
Mode of Reproduction x Competition within Hieracium	1	58.7	0.34	0.56302
Random terms:		Var. comp.	SE	Z-ratio
Line		0.0134257	0.0284357	0.472141
Box		0.0619578	0.0400977	1.54517
Residual		0.279566	0.0419311	6.66727
d) Seeding (pobability of the plant setting seed (generalized linear model, n=149))
Fixed terms:	df	den.df	F	P
Competition with grass	1	22.8	0	0.99634
Competition within Hieracium	1	25.5	0.1638	0.68907
Competition with grass x Competition within Hieracium	1	22.6	0.0126	0.91159
Family	4	6.9	0.247	0.90262
Mode of Reproduction	1	12.3	5.42	0.0377
Family x Mode of Reproduction	4	9.9	0.6547	0.63699
Family x Competition with grass	4	74.6	1.2	0.31792
Mode of Reproduction x Competition with grass	1	56.7	3.574	0.06379
Family x Competition within Hieracium	4	79.7	1.252	0.29579
Mode of Reproduction x Competition within Hieracium	1	62.2	4.963	0.02953
Random terms:		Var. comp.	SE	Z-ratio
Line		10.2235	9.0165	1.13387
Box		26.0819	9.75663	2.67325
Residual		0.159228	0.0257789	6.1767
e) Fecundity (number of ovules per plant, square-root transformed, n=96)
Fixed terms:	df	den.df	F	P
Competition with grass	1	21.5	4.14	0.0544
Competition within Hieracium	1	20.8	0.56	0.46122
Competition with grass x Competition within Hieracium	1	20.6	1.25	0.27693
Family	4	11.1	1.32	0.323
Mode of Reproduction	1	13.1	0.5	0.49172
Family x Mode of Reproduction	4	11.6	0.74	0.58023
Family x Competition with grass	4	64	1.75	0.14982
Mode of Reproduction x Competition with grass	1	61.3	0.52	0.47334
Family x Competition within Hieracium	4	60.7	2.29	0.06967
Mode of Reproduction x Competition within Hieracium	1	49.7	0.75	0.3914
Random terms:		Var. comp.	SE	Z-ratio
Line		1.31167	1.95943	0.669417
Box		2.98169	2.67753	1.1136
Residual		12.0663	2.65905	4.53784
f) Seed count (numbers of seeds per plant, square-root transformed, n=95)
Fixed terms:	df	den.df	F	P
Competition with grass	1	24.9	6.85	0.014847
Competition within Hieracium	1	24.4	0.019	0.892008
Competition with grass x Competition within Hieracium	1	24	1.681	0.207082
Family	4	8.9	4.153	0.035679
Mode of Reproduction	1	13.2	0.308	0.588419
Family x Mode of Reproduction	4	8.9	2.283	0.140669
Family x Competition with grass	4	58.8	3.817	0.007963
Mode of Reproduction x Competition with grass	1	70	2.549	0.114905
Family x Competition within Hieracium	4	59.6	1.682	0.165987
Mode of Reproduction x Competition within Hieracium	1	42.9	2.723	0.106188
Random terms:		Var. comp.	SE	Z-ratio
Line		0.891777	1.37329	0.649375
Box		5.99034	2.5785	2.32319
Residual		6.11678	1.37787	4.43929
g) Fertility (number of seeds/number of ovules, n=95)
Fixed terms:	df	den.df	F	P
Competition with grass	1	22.3	5.952	0.0230941
Competition within Hieracium	1	21.4	0.2047	0.655534
Competition with grass x Competition within Hieracium	1	21.5	0.5259	0.47617
Family	4	10	2.375	0.121565
Mode of Reproduction	1	9.7	0.5837	0.463114
Family x Mode of Reproduction	4	9.8	2.998	0.0738472
Family x Competition with grass	4	57.7	1.747	0.152203
Mode of Reproduction x Competition with grass	1	69.7	13.43	0.0004797
Family x Competition within Hieracium	4	53	0.3854	0.818144
Mode of Reproduction x Competition within Hieracium	1	36.5	3.693	0.0624684
Random terms:		Var. comp.	SE	Z-ratio
Line		0.246449	0.173384	1.42141
Box		0.309505	0.135301	2.28753
Residual		10.0284	2.33672	4.29164
h) Germination rate of offspring (arcsine-square-root transformed, n=93)
Fixed terms:	df	den.df	F	P
Competition with grass	1	18.7	0.53	0.476417
Competition within Hieracium	1	17.6	0.08	0.782728
Competition with grass x Competition within Hieracium	1	17.4	0.35	0.562712
Family	4	9.4	4.35	0.029676
Mode of Reproduction	1	10.9	11.26	0.006483
Family x Mode of Reproduction	4	9.2	0.99	0.457397
Family x Competition with grass	4	52.9	4.04	0.006245
Mode of Reproduction x Competition with grass	1	59.5	1.86	0.177336
Family x Competition within Hieracium	4	55	0.75	0.562998
Mode of Reproduction x Competition within Hieracium	1	40.1	6.44	0.01514
Random terms:		Var. comp.	SE	Z-ratio
Line		0.0181677	0.015513	1.17113
Box		0.0200912	0.0144427	1.39109
Residual		0.0424362	0.0103144	4.11426
i) Fitness of seed-producing and vegetative plants (log-transformed, n=156)
Fixed terms:	df	den.df	F	P
Competition with grass	1	28	3.647	0.06647
Competition within Hieracium	1	27.9	0.13	0.72092
Competition with grass x Competition within Hieracium	1	27.9	0.132	0.71859
Family	4	8	4.381	0.03615
Mode of Reproduction	1	9.3	1.385	0.26849
Family x Mode of Reproduction	4	7.2	1.122	0.41642
Family x Competition with grass	4	113.3	1.7	0.15495
Mode of Reproduction x Competition with grass	1	123.2	0.68	0.41124
Family x Competition within Hieracium	4	113.5	0.187	0.94475
Mode of Reproduction x Competition within Hieracium	1	48.2	0.403	0.52873
Random terms:		Var. comp.	SE	Z-ratio
Line		0.0117596	0.00898448	1.30888
Box		0.0197043	0.00788455	2.4991
Residual		0.0133641	0.0031366	4.26071

## Sheet: Publication
Christian Sailer, Simone Tiberi, Bernhard Schmid, Jürg Stöcklin and Ueli Grossniklaus
Apomixis and genetic background affect distinct traits in Hieracium pilosella L. grown under competition
