# Supplementary material for: Apomixis and genetic background affect distinct traits in Hieracium pilosella L. grown under competition
Source: BMC Biol. 2021 Aug 28;19:177. doi: 10.1186/s12915-021-01117-x (PMC8403437; doi:10.1186/s12915-021-01117-x)
Supplement: Supplementary file 3 — Additional file 3: STable 2. Data used for analysis. [file 12915_2021_1117_MOESM3_ESM.xlsx]

## Sheet: Data
Dat
Individuum	Totalbm	Bm.stolon	Bm.plant	Between	Within	Reproduction	Dad	Family	Sibling	id	SeedCount	ShellCount	SeedMass	ShellMass	Germination	DiameterCap	Stemlength	Stcount	Maxstolon	Boxname	Position	SeedsPlated	Germination_YES	Germination_NO	GerminatonRate	Replicate	Grass	Cultivation	Line	DM.Grass.1	DM.Grass.2	DM.Grass.3	DM.Grass.4	Mutter	Ovules	TotalBiomass	Cross	CrossSex	LineSex
198-11_A1_1	2.06	1.06	0.995	absent	Mono	Apomictic	high	5	5	129	424	305	80	17.5	0	23	407.667	4.5	515	A1	1	21	18	3	0.86	1	0	Mono	198-11	NA	NA	NA	NA	MoG23-8	729	2.1525	MoG23-8 high	MoG23-8 high Apomictic	198-11 Apomictic
194-11_A1_2	4.16	3.29	0.87	absent	Mono	Apomictic	low	4	4	80	93	256	17.2	13.6	0.35	27	374.5	10	364	A1	2	20	7	13	0.35	1	0	Mono	194-11	NA	NA	NA	NA	MoG23-8	349	4.1908	MoG23-8 low	MoG23-8 low Apomictic	194-11 Apomictic
198-11_A1_3	5.05	3.99	1.06	absent	Mono	Apomictic	high	5	5	130	325	164	62.5	11.5	0.9	25.75	420.5	7	305	A1	3	20	18	2	0.9	1	0	Mono	198-11	NA	NA	NA	NA	MoG23-8	489	5.124	MoG23-8 high	MoG23-8 high Apomictic	198-11 Apomictic
194-11_A1_4	2.66	1.84	0.82	absent	Mono	Apomictic	low	4	4	81	91	162	20.2	10.4	0	31.5	419.5	5	369	A1	4	20	18	2	0.9	1	0	Mono	194-11	NA	NA	NA	NA	MoG23-8	253	2.6906	MoG23-8 low	MoG23-8 low Apomictic	194-11 Apomictic
190-7_A2_1	2.27	1.45	0.82	absent	Mono	Apomictic	low	1	1	33	0	0	0	0	0	29	NA	2	39	A2	1					2	0	Mono	190-7	NA	NA	NA	NA	Mog20-2	0	2.27	Mog20-2 low	Mog20-2 low Apomictic	190-7 Apomictic
195-11_A2_2	1.82	1.63	0.19	absent	Mono	Apomictic	high	5	5	104	NA	NA	NA	NA	NA	NA	NA	NA	NA	A2	2					2	0	Mono	195-11	NA	NA	NA	NA	MoG23-8	NA	NA	MoG23-8 high	MoG23-8 high Apomictic	195-11 Apomictic
195-11_A2_3	2.52	1.46	1.06	absent	Mono	Apomictic	high	5	5	105	135	220	9.2	10.1	0	24.3333	474	7	312	A2	3	18	17	1	0.94	2	0	Mono	195-11	NA	NA	NA	NA	MoG23-8	355	2.5393	MoG23-8 high	MoG23-8 high Apomictic	195-11 Apomictic
190-7_A2_4	2.32	2.11	0.21	absent	Mono	Apomictic	low	1	1	34	30	94	3.4	4.6	0.25	23	287	3	75	A2	4	24	6	18	0.25	2	0	Mono	190-7	NA	NA	NA	NA	Mog20-2	124	2.328	Mog20-2 low	Mog20-2 low Apomictic	190-7 Apomictic
192-10_A3_1	1.92	1.49	0.43	absent	Mono	Apomictic	high	3	3	57	NA	NA	NA	NA	NA	NA	NA	2.5	188	A3	1					3	0	Mono	192-10	NA	NA	NA	NA	MoG20-8	NA	NA	MoG20-8 high	MoG20-8 high Apomictic	192-10 Apomictic
190-5_A3_2	1.17	0.77	0.4	absent	Mono	Apomictic	low	1	1	25	52	26	9.4	1.5	0.95	20	308	4	140	A3	2	20	19	1	0.95	3	0	Mono	190-5	NA	NA	NA	NA	Mog20-2	78	1.1809	Mog20-2 low	Mog20-2 low Apomictic	190-5 Apomictic
192-10_A3_3	1.82	1.26	0.56	absent	Mono	Apomictic	high	3	3	58	123	143	19.3	6.3	0	24.6667	302.333	4	162	A3	3	16	11	5	0.69	3	0	Mono	192-10	NA	NA	NA	NA	MoG20-8	266	1.8456	MoG20-8 high	MoG20-8 high Apomictic	192-10 Apomictic
190-5_A3_4	2.7	2.13	0.57	absent	Mono	Apomictic	low	1	1	26	70	119	12	4.9	0.84	30	412	10	273	A3	4	19	16	3	0.84	3	0	Mono	190-5	NA	NA	NA	NA	Mog20-2	189	2.7169	Mog20-2 low	Mog20-2 low Apomictic	190-5 Apomictic
195-1_A4_1	3.93	3.2	0.73	absent	Mono	Apomictic	high	5	5	96	141	158	26.1	6.8	0	21.3333	464.333	16	305	A4	1	18	17	1	0.94	4	0	Mono	195-1	NA	NA	NA	NA	MoG23-8	299	3.9629	MoG23-8 high	MoG23-8 high Apomictic	195-1 Apomictic
190-8_A4_2	1.99	1.88	0.11	absent	Mono	Apomictic	low	1	1	41	35	28	8.6	1.5	0.8	23	216	12	278	A4	2	20	16	4	0.8	4	0	Mono	190-8	NA	NA	NA	NA	Mog20-2	63	2.0001	Mog20-2 low	Mog20-2 low Apomictic	190-8 Apomictic
190-8_A4_3	1.41	1.06	0.35	absent	Mono	Apomictic	low	1	1	42	147	84	28.2	5.3	0	28	244.5	3	162	A4	3	20	17	3	0.85	4	0	Mono	190-8	NA	NA	NA	NA	Mog20-2	231	1.4435	Mog20-2 low	Mog20-2 low Apomictic	190-8 Apomictic
195-1_A4_4	0.98	NA	0.98	absent	Mono	Apomictic	high	5	5	97	NA	NA	NA	NA	NA	NA	NA	10	302	A4	4					4	0	Mono	195-1	NA	NA	NA	NA	MoG23-8	NA	NA	MoG23-8 high	MoG23-8 high Apomictic	195-1 Apomictic
192-4_A6_1	2.29	1.93	0.36	absent	Mono	Apomictic	high	3	3	65	17	112	2.3	3.4	0.76	27	324	2	247.5	A6	1	17	13	4	0.76	6	0	Mono	192-4	NA	NA	NA	NA	MoG20-8	129	2.2957	MoG20-8 high	MoG20-8 high Apomictic	192-4 Apomictic
199-6_A6_2	1.42	1.06	0.36	absent	Mono	Apomictic	low	6	6	153	7	192	1.4	7	1	24	188.5	5	326	A6	2	6	5	1	0.83	6	0	Mono	199-6	NA	NA	NA	NA	MoK5-4	199	1.4284	MoK5-4 low	MoK5-4 low Apomictic	199-6 Apomictic
192-4_A6_3	NA	NA	NA	absent	Mono	Apomictic	high	3	3	66	NA	NA	NA	NA	NA	NA	NA	5	170	A6	3					6	0	Mono	192-4	NA	NA	NA	NA	MoG20-8	NA	NA	MoG20-8 high	MoG20-8 high Apomictic	192-4 Apomictic
199-6_A6_4	2.22	1.57	0.65	absent	Mono	Apomictic	low	6	6	154	2	269	0.4	10.3	0	25	268.667	13	179	A6	4					6	0	Mono	199-6	NA	NA	NA	NA	MoK5-4	271	2.2307	MoK5-4 low	MoK5-4 low Apomictic	199-6 Apomictic
194-8_B1_1	1.27	1.04	0.23	absent	Mono	Sexual	low	4	4	88	68	64	13.9	2.5	1	29	171	6	384	B1	1	20	20	0	1	1	0	Mono	194-8	NA	NA	NA	NA	MoG23-8	132	1.2864	MoG23-8 low	MoG23-8 low Sexual	194-8 Sexual
198-10_B1_2	2.04	1.34	0.7	absent	Mono	Sexual	high	5	5	121	148	162	34.4	5	0.95	24	418.5	8	334	B1	2	20	19	1	0.95	1	0	Mono	198-10	NA	NA	NA	NA	MoG23-8	310	2.0794	MoG23-8 high	MoG23-8 high Sexual	198-10 Sexual
198-10_B1_3	2.79	2.08	0.71	absent	Mono	Sexual	high	5	5	122	43	65	9.9	2.5	1	32	486	2	266	B1	3	20	20	0	1	1	0	Mono	198-10	NA	NA	NA	NA	MoG23-8	108	2.8024	MoG23-8 high	MoG23-8 high Sexual	198-10 Sexual
194-8_B1_4	2.18	2.12	0.06	absent	Mono	Sexual	low	4	4	89	0	0	0	0	0	30	155	8	239	B1	4					1	0	Mono	194-8	NA	NA	NA	NA	MoG23-8	0	2.18	MoG23-8 low	MoG23-8 low Sexual	194-8 Sexual
190-2_B2_1	1.93	1.4	0.53	absent	Mono	Sexual	low	1	1	9	0	0	0	0	0	33	NA	6	266	B2	1					2	0	Mono	190-2	NA	NA	NA	NA	Mog20-2	0	1.93	Mog20-2 low	Mog20-2 low Sexual	190-2 Sexual
199-16_B2_2	2.88	2.07	0.81	absent	Mono	Sexual	low	6	6	145	4	90	1.3	3.5	0	27.3333	310.667	6	408	B2	2	4	3	1	0.75	2	0	Mono	199-16	NA	NA	NA	NA	MoK5-4	94	2.8848	MoK5-4 low	MoK5-4 low Sexual	199-16 Sexual
199-16_B2_3	5.01	4.74	0.27	absent	Mono	Sexual	low	6	6	146	5	135	1.1	4.8	0	24	300	6	247	B2	3	6	2	4	0.33	2	0	Mono	199-16	NA	NA	NA	NA	MoK5-4	140	5.0159	MoK5-4 low	MoK5-4 low Sexual	199-16 Sexual
190-2_B2_4	4.58	3.2	1.38	absent	Mono	Sexual	low	1	1	10	33	433	6.9	9.8	1	29.6667	387	7	334	B2	4	14	14	0	1	2	0	Mono	190-2	NA	NA	NA	NA	Mog20-2	466	4.5967	Mog20-2 low	Mog20-2 low Sexual	190-2 Sexual
192-5_B3_1	1.12	NA	1.12	absent	Mono	Sexual	high	3	3	73	0	0	0	0	0	23	NA	5	443	B3	1					3	0	Mono	192-5	NA	NA	NA	NA	MoG20-8	0	NA	MoG20-8 high	MoG20-8 high Sexual	192-5 Sexual
190-4_B3_2	0.97	NA	0.97	absent	Mono	Sexual	low	1	1	17	12	46	1.4	2.6	0.38	30	236	3	117	B3	2	13	5	8	0.38	3	0	Mono	190-4	NA	NA	NA	NA	Mog20-2	58	NA	Mog20-2 low	Mog20-2 low Sexual	190-4 Sexual
192-5_B3_3	1.98	1.68	0.3	absent	Mono	Sexual	high	3	3	74	0	0	0	0	0	28	NA	5	244	B3	3					3	0	Mono	192-5	NA	NA	NA	NA	MoG20-8	0	1.98	MoG20-8 high	MoG20-8 high Sexual	192-5 Sexual
190-4_B3_4	0.43	0.43	NA	absent	Mono	Sexual	low	1	1	18	NA	NA	NA	NA	NA	NA	NA	NA	NA	B3	4					3	0	Mono	190-4	NA	NA	NA	NA	Mog20-2	NA	NA	Mog20-2 low	Mog20-2 low Sexual	190-4 Sexual
196-15_B4_1	3.5	2.21	1.29	absent	Mono	Sexual	high	5	5	113	235	118	61.1	5.7	0	27.6667	399.667	8	394	B4	1	20	20	0	1	4	0	Mono	196-15	NA	NA	NA	NA	MoG23-8	353	3.5668	MoG23-8 high	MoG23-8 high Sexual	196-15 Sexual
190-1_B4_2	2.27	1.44	0.83	absent	Mono	Sexual	low	1	1	1	118	219	26	7.2	0.95	26	287.5	7	175	B4	2	20	19	1	0.95	4	0	Mono	190-1	NA	NA	NA	NA	Mog20-2	337	2.3032	Mog20-2 low	Mog20-2 low Sexual	190-1 Sexual
190-1_B4_3	3.01	2.35	0.66	absent	Mono	Sexual	low	1	1	2	227	118	46.9	3.6	0	25.25	357.75	11	166	B4	3	20	20	0	1	4	0	Mono	190-1	NA	NA	NA	NA	Mog20-2	345	3.0605	Mog20-2 low	Mog20-2 low Sexual	190-1 Sexual
196-15_B4_4	3.96	2.87	1.09	absent	Mono	Sexual	high	5	5	114	269	64	65.5	2.7	1	27.25	450.5	10	470	B4	4	20	20	0	1	4	0	Mono	196-15	NA	NA	NA	NA	MoG23-8	333	4.0282	MoG23-8 high	MoG23-8 high Sexual	196-15 Sexual
192-1_B6_1	1.91	1.66	0.25	absent	Mono	Sexual	high	3	3	49	0	0	0	0	0	21.5	NA	6	357	B6	1					6	0	Mono	192-1	NA	NA	NA	NA	MoG20-8	0	1.91	MoG20-8 high	MoG20-8 high Sexual	192-1 Sexual
199-15_B6_2	3.01	2.55	0.46	absent	Mono	Sexual	low	6	6	137	NA	NA	NA	NA	NA	NA	NA	4	535	B6	2					6	0	Mono	199-15	NA	NA	NA	NA	MoK5-4	NA	NA	MoK5-4 low	MoK5-4 low Sexual	199-15 Sexual
192-1_B6_3	0.3	0.17	0.13	absent	Mono	Sexual	high	3	3	50	0	0	0	0	0	19	NA	3.5	278.5	B6	3					6	0	Mono	192-1	NA	NA	NA	NA	MoG20-8	0	0.3	MoG20-8 high	MoG20-8 high Sexual	192-1 Sexual
199-15_B6_4	2.23	2.08	0.15	absent	Mono	Sexual	low	6	6	138	0	0	0	0	0	21	275	NA	NA	B6	4					6	0	Mono	199-15	NA	NA	NA	NA	MoK5-4	0	2.23	MoK5-4 low	MoK5-4 low Sexual	199-15 Sexual
194-8_C1_1	2.21	2.04	0.17	absent	Mix	Sexual	low	4	4	90	0	0	0	0	0	27.5	180	5	267	C1	1					1	0	Mix	194-8	NA	NA	NA	NA	MoG23-8	0	2.21	MoG23-8 low	MoG23-8 low Sexual	194-8 Sexual
198-10_C1_2	4.45	3.27	1.18	absent	Mix	Sexual	high	5	5	123	0	0	0	0	0	NA	434.333	2	42	C1	2					1	0	Mix	198-10	NA	NA	NA	NA	MoG23-8	0	4.45	MoG23-8 high	MoG23-8 high Sexual	198-10 Sexual
198-11_C1_3	1.67	1.03	0.635	absent	Mix	Apomictic	high	5	5	131	68	70	11.7	3.2	1	23	324	5	251	C1	3	19	19	0	1	1	0	Mix	198-11	NA	NA	NA	NA	MoG23-8	138	1.6799	MoG23-8 high	MoG23-8 high Apomictic	198-11 Apomictic
194-11_C1_4	2.64	2.35	0.29	absent	Mix	Apomictic	low	4	4	82	40	73	5.5	5.1	0.57	28	406	NA	NA	C1	4	23	13	10	0.57	1	0	Mix	194-11	NA	NA	NA	NA	MoG23-8	113	2.6506	MoG23-8 low	MoG23-8 low Apomictic	194-11 Apomictic
190-2_C2_1	2.57	2.13	0.44	absent	Mix	Sexual	low	1	1	11	0	0	0	0	0	26	210	4	221	C2	1					2	0	Mix	190-2	NA	NA	NA	NA	Mog20-2	0	2.57	Mog20-2 low	Mog20-2 low Sexual	190-2 Sexual
199-16_C2_2	2.47	1.74	0.73	absent	Mix	Sexual	low	6	6	147	0	0	0	0	0	NA	351	2	100	C2	2					2	0	Mix	199-16	NA	NA	NA	NA	MoK5-4	0	2.47	MoK5-4 low	MoK5-4 low Sexual	199-16 Sexual
195-11_C2_3	1.08	NA	1.08	absent	Mix	Apomictic	high	5	5	106	NA	NA	NA	NA	NA	NA	NA	4	167	C2	3					2	0	Mix	195-11	NA	NA	NA	NA	MoG23-8	NA	NA	MoG23-8 high	MoG23-8 high Apomictic	195-11 Apomictic
190-7_C2_4	3.35	3.35	NA	absent	Mix	Apomictic	low	1	1	35	23	169	2.2	4.6	0.48	23	173	7	166	C2	4	21	10	11	0.48	2	0	Mix	190-7	NA	NA	NA	NA	Mog20-2	192	NA	Mog20-2 low	Mog20-2 low Apomictic	190-7 Apomictic
195-5_C3_1	2.58	1.67	0.91	absent	Mix	Sexual	high	5	5	112	156	56	30.8	2.6	1	24.5	295	8	278	C3	1	20	20	0	1	3	0	Mix	195-5	NA	NA	NA	NA	MoG23-8	212	2.6134	MoG23-8 high	MoG23-8 high Sexual	195-5 Sexual
190-4_C3_2	0.6	0.15	0.45	absent	Mix	Sexual	low	1	1	19	NA	NA	NA	NA	NA	NA	NA	6	92	C3	2					3	0	Mix	190-4	NA	NA	NA	NA	Mog20-2	NA	NA	Mog20-2 low	Mog20-2 low Sexual	190-4 Sexual
192-10_C3_3	1.49	1.13	0.355	absent	Mix	Apomictic	high	3	3	59	204	248	29.7	9.5	0.85	NA	286.8	4	210	C3	3	20	17	3	0.85	3	0	Mix	192-10	NA	NA	NA	NA	MoG20-8	452	1.5242	MoG20-8 high	MoG20-8 high Apomictic	192-10 Apomictic
190-5_C3_4	2.19	2.07	0.12	absent	Mix	Apomictic	low	1	1	27	53	40	8.9	2.3	0.7	24	287	2	213	C3	4	20	14	6	0.7	3	0	Mix	190-5	NA	NA	NA	NA	Mog20-2	93	2.2012	Mog20-2 low	Mog20-2 low Apomictic	190-5 Apomictic
195-1_C4_1	7.36	6.38	0.98	absent	Mix	Apomictic	high	5	5	98	193	255	32.7	9.4	0	26.75	268.75	3	177	C4	1	19	18	1	0.95	4	0	Mix	195-1	NA	NA	NA	NA	MoG23-8	448	7.4021	MoG23-8 high	MoG23-8 high Apomictic	195-1 Apomictic
190-8_C4_2	3.34	2.72	0.62	absent	Mix	Apomictic	low	1	1	43	153	112	29.8	7.5	0	26	263.5	7	178	C4	2	19	8	11	0.42	4	0	Mix	190-8	NA	NA	NA	NA	Mog20-2	265	3.3773	Mog20-2 low	Mog20-2 low Apomictic	190-8 Apomictic
190-1_C4_3	1.5	1.28	0.22	absent	Mix	Sexual	low	1	1	3	0	0	0	0	0	22	252.5	3	104	C4	3					4	0	Mix	190-1	NA	NA	NA	NA	Mog20-2	0	1.5	Mog20-2 low	Mog20-2 low Sexual	190-1 Sexual
196-15_C4_4	1.63	1.06	0.565	absent	Mix	Sexual	high	5	5	115	NA	NA	NA	NA	NA	NA	NA	7	358	C4	4					4	0	Mix	196-15	NA	NA	NA	NA	MoG23-8	NA	NA	MoG23-8 high	MoG23-8 high Sexual	196-15 Sexual
192-1_C6_1	1.99	1.28	0.71	absent	Mix	Sexual	high	3	3	51	0	0	0	0	0	21.6667	224.333	7	335	C6	1					6	0	Mix	192-1	NA	NA	NA	NA	MoG20-8	0	1.99	MoG20-8 high	MoG20-8 high Sexual	192-1 Sexual
199-15_C6_2	2.56	1.85	0.71	absent	Mix	Sexual	low	6	6	139	0	0	0	0	0	28	NA	3	187	C6	2					6	0	Mix	199-15	NA	NA	NA	NA	MoK5-4	0	2.56	MoK5-4 low	MoK5-4 low Sexual	199-15 Sexual
192-4_C6_3	0.71	0.34	0.37	absent	Mix	Apomictic	high	3	3	67	7	89	0.7	3	0.43	24	NA	5	82	C6	3	7	3	4	0.43	6	0	Mix	192-4	NA	NA	NA	NA	MoG20-8	96	0.7137	MoG20-8 high	MoG20-8 high Apomictic	192-4 Apomictic
199-6_C6_4	1.74	1.44	0.3	absent	Mix	Apomictic	low	6	6	155	6	104	1.6	4.6	0.71	NA	233	4	228	C6	4	7	5	2	0.71	6	0	Mix	199-6	NA	NA	NA	NA	MoK5-4	110	1.7462	MoK5-4 low	MoK5-4 low Apomictic	199-6 Apomictic
194-11_D1_1	1.95	1.15	0.8	absent	Mix	Apomictic	low	4	4	83	115	179	26.7	12.7	0	32	403.5	2	190	D1	1	20	16	4	0.8	1	0	Mix	194-11	NA	NA	NA	NA	MoG23-8	294	1.9894	MoG23-8 low	MoG23-8 low Apomictic	194-11 Apomictic
198-11_D1_2	4.1	3.22	0.88	absent	Mix	Apomictic	high	5	5	132	270	166	52.8	11	0	25.3333	443.667	3.5	259	D1	2	20	19	1	0.95	1	0	Mix	198-11	NA	NA	NA	NA	MoG23-8	436	4.1638	MoG23-8 high	MoG23-8 high Apomictic	198-11 Apomictic
198-10_D1_3	1.16	0.73	0.43	absent	Mix	Sexual	high	5	5	124	90	40	20.8	2.2	1	29	421	5	321	D1	3	20	20	0	1	1	0	Mix	198-10	NA	NA	NA	NA	MoG23-8	130	1.183	MoG23-8 high	MoG23-8 high Sexual	198-10 Sexual
194-8_D1_4	3.72	3.26	0.46	absent	Mix	Sexual	low	4	4	91	0	0	0	0	0	33	146	7	293	D1	4					1	0	Mix	194-8	NA	NA	NA	NA	MoG23-8	0	3.72	MoG23-8 low	MoG23-8 low Sexual	194-8 Sexual
190-7_D2_1	3.93	3.33	0.6	absent	Mix	Apomictic	low	1	1	36	126	424	14.4	14.5	0	22.5	286.667	2	142	D2	1	20	9	11	0.45	2	0	Mix	190-7	NA	NA	NA	NA	Mog20-2	550	3.9589	Mog20-2 low	Mog20-2 low Apomictic	190-7 Apomictic
195-11_D2_2	4.55	3.51	1.04	absent	Mix	Apomictic	high	5	5	107	121	113	19.7	4.4	0	25.5	451.5	2	75	D2	2	19	19	0	1	2	0	Mix	195-11	NA	NA	NA	NA	MoG23-8	234	4.5741	MoG23-8 high	MoG23-8 high Apomictic	195-11 Apomictic
199-16_D2_3	3.64	3.23	0.41	absent	Mix	Sexual	low	6	6	148	0	0	0	0	0	30	304	2	147	D2	3					2	0	Mix	199-16	NA	NA	NA	NA	MoK5-4	0	3.64	MoK5-4 low	MoK5-4 low Sexual	199-16 Sexual
190-2_D2_4	1.78	1.2	0.58	absent	Mix	Sexual	low	1	1	12	85	45	18.4	2	0	23	281.5	5	215	D2	4					2	0	Mix	190-2	NA	NA	NA	NA	Mog20-2	130	1.8004	Mog20-2 low	Mog20-2 low Sexual	190-2 Sexual
192-10_D3_1	2.41	1.92	0.485	absent	Mix	Apomictic	high	3	3	60	126	154	17.5	5.8	0.7	20.6667	323.333	3	185	D3	1	20	14	6	0.7	3	0	Mix	192-10	NA	NA	NA	NA	MoG20-8	280	2.4283	MoG20-8 high	MoG20-8 high Apomictic	192-10 Apomictic
190-5_D3_2	3.8	3.15	0.65	absent	Mix	Apomictic	low	1	1	28	218	133	41.7	5.3	0	24	345.667	2	251	D3	2	17	16	1	0.94	3	0	Mix	190-5	NA	NA	NA	NA	Mog20-2	351	3.847	Mog20-2 low	Mog20-2 low Apomictic	190-5 Apomictic
192-5_D3_3	3.52	3.13	0.39	absent	Mix	Sexual	high	3	3	75	0	0	0	0	0	25	395	4	140	D3	3					3	0	Mix	192-5	NA	NA	NA	NA	MoG20-8	0	3.52	MoG20-8 high	MoG20-8 high Sexual	192-5 Sexual
190-4_D3_4	0.42	NA	0.42	absent	Mix	Sexual	low	1	1	20	NA	NA	NA	NA	NA	NA	NA	8	117	D3	4					3	0	Mix	190-4	NA	NA	NA	NA	Mog20-2	NA	NA	Mog20-2 low	Mog20-2 low Sexual	190-4 Sexual
196-15_D4_1	1.99	1.5	0.49	absent	Mix	Sexual	high	5	5	116	96	83	25.7	4.4	1	24.3333	418.667	4	195	D4	1	20	20	0	1	4	0	Mix	196-15	NA	NA	NA	NA	MoG23-8	179	2.0201	MoG23-8 high	MoG23-8 high Sexual	196-15 Sexual
190-1_D4_2	0.77	0.46	0.305	absent	Mix	Sexual	low	1	1	4	90	140	18.7	5.5	0.95	22.25	299.75	2.5	122.5	D4	2	19	18	1	0.95	4	0	Mix	190-1	NA	NA	NA	NA	Mog20-2	230	0.7892	Mog20-2 low	Mog20-2 low Sexual	190-1 Sexual
190-8_D4_3	1.44	1.12	0.32	absent	Mix	Apomictic	low	1	1	44	49	43	10.5	3.4	0.67	25	190	5	190	D4	3	18	12	6	0.67	4	0	Mix	190-8	NA	NA	NA	NA	Mog20-2	92	1.4539	Mog20-2 low	Mog20-2 low Apomictic	190-8 Apomictic
195-1_D4_4	3.98	2.83	1.15	absent	Mix	Apomictic	high	5	5	99	191	155	36	7.1	1	24.6667	425.333	NA	NA	D4	4	18	18	0	1	4	0	Mix	195-1	NA	NA	NA	NA	MoG23-8	346	4.0231	MoG23-8 high	MoG23-8 high Apomictic	195-1 Apomictic
192-4_D6_1	2.29	1.58	0.71	absent	Mix	Apomictic	high	3	3	68	75	256	12.1	16.4	0	24.6667	372.333	2	77	D6	1	19	15	4	0.79	6	0	Mix	192-4	NA	NA	NA	NA	MoG20-8	331	2.3185	MoG20-8 high	MoG20-8 high Apomictic	192-4 Apomictic
199-6_D6_2	2.58	2.29	0.29	absent	Mix	Apomictic	low	6	6	156	NA	NA	NA	NA	NA	NA	NA	7	207	D6	2					6	0	Mix	199-6	NA	NA	NA	NA	MoK5-4	NA	NA	MoK5-4 low	MoK5-4 low Apomictic	199-6 Apomictic
192-1_D6_3	1.55	0.97	0.58	absent	Mix	Sexual	high	3	3	52	367	164	77.1	6.4	0.95	26.5	383.5	1	48	D6	3	20	19	1	0.95	6	0	Mix	192-1	NA	NA	NA	NA	MoG20-8	531	1.6335	MoG20-8 high	MoG20-8 high Sexual	192-1 Sexual
199-15_D6_4	NA	NA	NA	absent	Mix	Sexual	low	6	6	140	NA	NA	NA	NA	NA	NA	NA	6	227	D6	4					6	0	Mix	199-15	NA	NA	NA	NA	MoK5-4	NA	NA	MoK5-4 low	MoK5-4 low Sexual	199-15 Sexual
198-11_E1_1	1.88	1.38	0.5	present	Mono	Apomictic	high	5	5	133	160	111	27.5	6.1	0.65	21.5	372.5	7	242	E1	1	20	13	7	0.65	1	1	Mono	198-11	1.07	2.4	1.31	1.57	MoG23-8	271	1.9136	MoG23-8 high	MoG23-8 high Apomictic	198-11 Apomictic
194-11_E1_2	0.41	NA	0.41	present	Mono	Apomictic	low	4	4	84	NA	NA	NA	NA	NA	NA	NA	2	102	E1	2					1	1	Mono	194-11	1.07	2.4	1.31	1.57	MoG23-8	NA	NA	MoG23-8 low	MoG23-8 low Apomictic	194-11 Apomictic
198-11_E1_3	1.57	0.9	0.665	present	Mono	Apomictic	high	5	5	134	324	218	56.6	10.3	0.95	24.75	394.5	4	225	E1	3	19	18	1	0.95	1	1	Mono	198-11	1.07	2.4	1.31	1.57	MoG23-8	542	1.6319	MoG23-8 high	MoG23-8 high Apomictic	198-11 Apomictic
194-11_E1_4	0.62	0.49	0.13	present	Mono	Apomictic	low	4	4	85	4	91	0.5	6.1	0	28	232	1	93	E1	4	4	0	4	0	1	1	Mono	194-11	1.07	2.4	1.31	1.57	MoG23-8	95	0.6266	MoG23-8 low	MoG23-8 low Apomictic	194-11 Apomictic
190-7_E2_1	2.18	1.4	0.78	present	Mono	Apomictic	low	1	1	37	227	236	30	9.6	0.72	23.3333	269	4	151	E2	1	18	13	5	0.72	2	1	Mono	190-7	1.41	3.2	1.7	1.88	Mog20-2	463	2.2196	Mog20-2 low	Mog20-2 low Apomictic	190-7 Apomictic
195-11_E2_2	2.14	0.84	1.3	present	Mono	Apomictic	high	5	5	108	192	188	31.6	7.1	1	24.6667	442.333	3	175	E2	2	19	19	0	1	2	1	Mono	195-11	1.41	3.2	1.7	1.88	MoG23-8	380	2.1787	MoG23-8 high	MoG23-8 high Apomictic	195-11 Apomictic
195-11_E2_3	1.7	1.7	NA	present	Mono	Apomictic	high	5	5	109	NA	NA	NA	NA	NA	NA	NA	3	247	E2	3					2	1	Mono	195-11	1.41	3.2	1.7	1.88	MoG23-8	NA	NA	MoG23-8 high	MoG23-8 high Apomictic	195-11 Apomictic
190-7_E2_4	2.24	2.24	NA	present	Mono	Apomictic	low	1	1	38	NA	NA	NA	NA	NA	NA	NA	5	97	E2	4					2	1	Mono	190-7	1.41	3.2	1.7	1.88	Mog20-2	NA	NA	Mog20-2 low	Mog20-2 low Apomictic	190-7 Apomictic
192-10_E3_1	1.5	1.26	0.24	present	Mono	Apomictic	high	3	3	61	92	177	12.9	6.8	0	23	241	1	83	E3	1	20	19	1	0.95	3	1	Mono	192-10	3.42	2.85	1.37	2.03	MoG20-8	269	1.5197	MoG20-8 high	MoG20-8 high Apomictic	192-10 Apomictic
190-5_E3_2	0.71	0.12	0.59	present	Mono	Apomictic	low	1	1	29	0	0	0	0	0	30	NA	2	229	E3	2					3	1	Mono	190-5	3.42	2.85	1.37	2.03	Mog20-2	0	0.71	Mog20-2 low	Mog20-2 low Apomictic	190-5 Apomictic
192-10_E3_3	1.84	1.5	0.34	present	Mono	Apomictic	high	3	3	62	90	231	11.9	11.1	0	25	302	3	111	E3	3	20	19	1	0.95	3	1	Mono	192-10	3.42	2.85	1.37	2.03	MoG20-8	321	1.863	MoG20-8 high	MoG20-8 high Apomictic	192-10 Apomictic
190-5_E3_4	0.82	0.17	0.65	present	Mono	Apomictic	low	1	1	30	NA	NA	NA	NA	NA	NA	NA	1	111	E3	4					3	1	Mono	190-5	3.42	2.85	1.37	2.03	Mog20-2	NA	NA	Mog20-2 low	Mog20-2 low Apomictic	190-5 Apomictic
195-1_E4_1	0.37	NA	0.37	present	Mono	Apomictic	high	5	5	100	NA	NA	NA	NA	NA	NA	NA	14	139	E4	1					4	1	Mono	195-1	0.05	1.01	0.96	0.37	MoG23-8	NA	NA	MoG23-8 high	MoG23-8 high Apomictic	195-1 Apomictic
190-8_E4_2	2.4	1.88	0.52	present	Mono	Apomictic	low	1	1	45	100	93	18.9	4.9	0.67	24	334.5	14	122	E4	2	21	14	7	0.67	4	1	Mono	190-8	0.05	1.01	0.96	0.37	Mog20-2	193	2.4238	Mog20-2 low	Mog20-2 low Apomictic	190-8 Apomictic
190-8_E4_3	0.89	0.64	0.25	present	Mono	Apomictic	low	1	1	46	60	26	13.1	1.8	0.63	30	169	9	330	E4	3	19	12	7	0.63	4	1	Mono	190-8	0.05	1.01	0.96	0.37	Mog20-2	86	0.9049	Mog20-2 low	Mog20-2 low Apomictic	190-8 Apomictic
195-1_E4_4	1.5	1.06	0.44	present	Mono	Apomictic	high	5	5	101	75	107	13.2	6.1	0.9	24	338	10	176	E4	4	20	18	2	0.9	4	1	Mono	195-1	0.05	1.01	0.96	0.37	MoG23-8	182	1.5193	MoG23-8 high	MoG23-8 high Apomictic	195-1 Apomictic
192-4_E6_1	1.27	0.77	0.5	present	Mono	Apomictic	high	3	3	69	1	113	0.2	2.7	1	20.5	204.5	2	179	E6	1	1	1	0	1	6	1	Mono	192-4	1.72	1.43	1.58	1.36	MoG20-8	114	1.2729	MoG20-8 high	MoG20-8 high Apomictic	192-4 Apomictic
199-6_E6_2	1.55	1	0.55	present	Mono	Apomictic	low	6	6	157	0	0	0	0	0	24	82	5	97	E6	2					6	1	Mono	199-6	1.72	1.43	1.58	1.36	MoK5-4	0	1.55	MoK5-4 low	MoK5-4 low Apomictic	199-6 Apomictic
192-4_E6_3	1.14	0.44	0.7	present	Mono	Apomictic	high	3	3	70	0	0	0	0	0	20	148	5	225	E6	3					6	1	Mono	192-4	1.72	1.43	1.58	1.36	MoG20-8	0	1.14	MoG20-8 high	MoG20-8 high Apomictic	192-4 Apomictic
199-6_E6_4	1.64	1.35	0.29	present	Mono	Apomictic	low	6	6	158	NA	NA	NA	NA	NA	NA	NA	NA	NA	E6	4					6	1	Mono	199-6	1.72	1.43	1.58	1.36	MoK5-4	NA	NA	MoK5-4 low	MoK5-4 low Apomictic	199-6 Apomictic
194-8_F1_1	2.06	1.79	0.27	present	Mono	Sexual	low	4	4	92	48	53	8	2.9	0.55	27.5	231.5	6	205	F1	1	20	11	9	0.55	1	1	Mono	194-8	2.46	1.45	2.5	1.03	MoG23-8	101	2.0709	MoG23-8 low	MoG23-8 low Sexual	194-8 Sexual
198-10_F1_2	2.18	2.03	0.15	present	Mono	Sexual	high	5	5	125	NA	NA	NA	NA	NA	NA	NA	11	253	F1	2					1	1	Mono	198-10	2.46	1.45	2.5	1.03	MoG23-8	NA	NA	MoG23-8 high	MoG23-8 high Sexual	198-10 Sexual
198-10_F1_3	2.49	1.6	0.89	present	Mono	Sexual	high	5	5	126	5	124	1.4	3.6	1	28	361.333	5	340	F1	3	5	5	0	1	1	1	Mono	198-10	2.46	1.45	2.5	1.03	MoG23-8	129	2.495	MoG23-8 high	MoG23-8 high Sexual	198-10 Sexual
194-8_F1_4	2.94	2.77	0.17	present	Mono	Sexual	low	4	4	93	0	0	0	0	0	28	202	9	196	F1	4					1	1	Mono	194-8	2.46	1.45	2.5	1.03	MoG23-8	0	2.94	MoG23-8 low	MoG23-8 low Sexual	194-8 Sexual
190-2_F2_1	1.62	0.94	0.68	present	Mono	Sexual	low	1	1	13	0	0	0	0	0	31.5	215.5	5	193	F2	1					2	1	Mono	190-2	5.78	2.05	6.9	2.49	Mog20-2	0	1.62	Mog20-2 low	Mog20-2 low Sexual	190-2 Sexual
199-16_F2_2	1.56	1.36	0.2	present	Mono	Sexual	low	6	6	149	0	0	0	0	0	25	172	6	182	F2	2					2	1	Mono	199-16	5.78	2.05	6.9	2.49	MoK5-4	0	1.56	MoK5-4 low	MoK5-4 low Sexual	199-16 Sexual
199-16_F2_3	1.7	1.54	0.16	present	Mono	Sexual	low	6	6	150	NA	NA	NA	NA	NA	NA	NA	5	357	F2	3					2	1	Mono	199-16	5.78	2.05	6.9	2.49	MoK5-4	NA	NA	MoK5-4 low	MoK5-4 low Sexual	199-16 Sexual
190-2_F2_4	NA	NA	NA	present	Mono	Sexual	low	1	1	14	NA	NA	NA	NA	NA	NA	NA	8	223	F2	4					2	1	Mono	190-2	5.78	2.05	6.9	2.49	Mog20-2	NA	NA	Mog20-2 low	Mog20-2 low Sexual	190-2 Sexual
192-5_F3_1	2.21	1.53	0.68	present	Mono	Sexual	high	3	3	76	70	41	14.9	1.5	1	28	351	3	304	F3	1	20	20	0	1	3	1	Mono	192-5	1.87	0.69	0.47	NA	MoG20-8	111	2.2264	MoG20-8 high	MoG20-8 high Sexual	192-5 Sexual
190-4_F3_2	2.29	1.69	0.6	present	Mono	Sexual	low	1	1	21	75	140	12.9	7.1	0	25.5	277.5	4	216	F3	2	20	18	2	0.9	3	1	Mono	190-4	1.87	0.69	0.47	NA	Mog20-2	215	2.31	Mog20-2 low	Mog20-2 low Sexual	190-4 Sexual
192-5_F3_3	1.53	0.9	0.63	present	Mono	Sexual	high	3	3	77	47	55	10.1	1.7	0.95	24	289	NA	NA	F3	3	21	20	1	0.95	3	1	Mono	192-5	1.87	0.69	0.47	NA	MoG20-8	102	1.5418	MoG20-8 high	MoG20-8 high Sexual	192-5 Sexual
190-4_F3_4	1.97	1.47	0.5	present	Mono	Sexual	low	1	1	22	86	157	15.3	7.2	0.65	28	238	4	300	F3	4	20	13	7	0.65	3	1	Mono	190-4	1.87	0.69	0.47	NA	Mog20-2	243	1.9925	Mog20-2 low	Mog20-2 low Sexual	190-4 Sexual
196-15_F4_1	2.99	1.75	1.24	present	Mono	Sexual	high	5	5	117	24	332	5.3	11.5	1	28	427	8	328	F4	1	20	20	0	1	4	1	Mono	196-15	0.69	0.75	1.23	4.61	MoG23-8	356	3.0068	MoG23-8 high	MoG23-8 high Sexual	196-15 Sexual
190-1_F4_2	2.02	1.71	0.31	present	Mono	Sexual	low	1	1	5	2	103	0.4	3	1	26	335	10	269	F4	2	2	2	0	1	4	1	Mono	190-1	0.69	0.75	1.23	4.61	Mog20-2	105	2.0234	Mog20-2 low	Mog20-2 low Sexual	190-1 Sexual
190-1_F4_3	0.89	0.72	0.17	present	Mono	Sexual	low	1	1	6	0	0	0	0	0	24.5	192	3	132	F4	3					4	1	Mono	190-1	0.69	0.75	1.23	4.61	Mog20-2	0	0.89	Mog20-2 low	Mog20-2 low Sexual	190-1 Sexual
196-15_F4_4	1.59	0.64	0.95	present	Mono	Sexual	high	5	5	118	30	98	7.1	12.4	1	25.6667	470.667	11	354	F4	4	20	20	0	1	4	1	Mono	196-15	0.69	0.75	1.23	4.61	MoG23-8	128	1.6095	MoG23-8 high	MoG23-8 high Sexual	196-15 Sexual
192-1_F6_1	1.59	1.01	0.58	present	Mono	Sexual	high	3	3	53	14	168	1.5	6.5	0	27.5	364	5	333	F6	1	5	1	4	0.2	6	1	Mono	192-1	3.42	1.22	1.63	3.48	MoG20-8	182	1.598	MoG20-8 high	MoG20-8 high Sexual	192-1 Sexual
199-15_F6_2	0.8	0.43	0.37	present	Mono	Sexual	low	6	6	141	57	296	10.5	10.1	0.85	NA	162	4	215	F6	2	20	17	3	0.85	6	1	Mono	199-15	3.42	1.22	1.63	3.48	MoK5-4	353	0.8206	MoK5-4 low	MoK5-4 low Sexual	199-15 Sexual
192-1_F6_3	0.27	0.02	0.25	present	Mono	Sexual	high	3	3	54	12	121	1.2	4.2	0.33	24.5	221.5	4	134	F6	3	10	5	5	0.5	6	1	Mono	192-1	3.42	1.22	1.63	3.48	MoG20-8	133	0.2754	MoG20-8 high	MoG20-8 high Sexual	192-1 Sexual
199-15_F6_4	1.41	0.95	0.46	present	Mono	Sexual	low	6	6	142	35	233	7.3	10.1	0	22.5	184	5	203	F6	4	9	4	5	0.44	6	1	Mono	199-15	3.42	1.22	1.63	3.48	MoK5-4	268	1.4274	MoK5-4 low	MoK5-4 low Sexual	199-15 Sexual
194-8_G1_1	1.13	0.9	0.23	present	Mix	Sexual	low	4	4	94	0	0	0	0	0	20	NA	11	299	G1	1					1	1	Mix	194-8	1.57	3.21	1.64	1.02	MoG23-8	0	1.13	MoG23-8 low	MoG23-8 low Sexual	194-8 Sexual
198-10_G1_2	4.36	3.87	0.49	present	Mix	Sexual	high	5	5	127	0	0	0	0	0	24	337	5	231.5	G1	2					1	1	Mix	198-10	1.57	3.21	1.64	1.02	MoG23-8	0	4.36	MoG23-8 high	MoG23-8 high Sexual	198-10 Sexual
198-11_G1_3	3.54	2.74	0.8	present	Mix	Apomictic	high	5	5	135	23	110	3.8	4.4	0.9	21	NA	10	476	G1	3	10	9	1	0.9	1	1	Mix	198-11	1.57	3.21	1.64	1.02	MoG23-8	133	3.5482	MoG23-8 high	MoG23-8 high Apomictic	198-11 Apomictic
194-11_G1_4	0.51	0.41	0.1	present	Mix	Apomictic	low	4	4	86	0	0	0	0	0	19	NA	9	378	G1	4					1	1	Mix	194-11	1.57	3.21	1.64	1.02	MoG23-8	0	0.51	MoG23-8 low	MoG23-8 low Apomictic	194-11 Apomictic
190-2_G2_1	3.77	3.46	0.31	present	Mix	Sexual	low	1	1	15	50	216	10.7	7.2	0	29.75	220.25	6	43	G2	1	19	19	0	1	2	1	Mix	190-2	0.06	1.93	1.25	3.12	Mog20-2	266	3.7879	Mog20-2 low	Mog20-2 low Sexual	190-2 Sexual
199-16_G2_2	2.47	2.33	0.14	present	Mix	Sexual	low	6	6	151	NA	NA	NA	NA	NA	NA	NA	5	315	G2	2					2	1	Mix	199-16	0.06	1.93	1.25	3.12	MoK5-4	NA	NA	MoK5-4 low	MoK5-4 low Sexual	199-16 Sexual
195-11_G2_3	0.99	0.51	0.48	present	Mix	Apomictic	high	5	5	110	57	108	7.9	3.5	0.95	22.5	303	3	375	G2	3	19	18	1	0.95	2	1	Mix	195-11	0.06	1.93	1.25	3.12	MoG23-8	165	1.0014	MoG23-8 high	MoG23-8 high Apomictic	195-11 Apomictic
190-7_G2_4	1.98	1.46	0.52	present	Mix	Apomictic	low	1	1	39	171	236	21.6	8.8	0	26	277	7	162	G2	4	20	11	9	0.55	2	1	Mix	190-7	0.06	1.93	1.25	3.12	Mog20-2	407	2.0104	Mog20-2 low	Mog20-2 low Apomictic	190-7 Apomictic
192-5_G3_1	0.86	NA	0.86	present	Mix	Sexual	high	3	3	78	NA	NA	NA	NA	NA	NA	NA	11	354	G3	1					3	1	Mix	192-5	0.32	1.56	1.45	1.66	MoG20-8	NA	NA	MoG20-8 high	MoG20-8 high Sexual	192-5 Sexual
190-4_G3_2	1.1	0.62	0.48	present	Mix	Sexual	low	1	1	23	32	216	4.9	8	0	29	289	2	134	G3	2	16	16	0	1	3	1	Mix	190-4	0.32	1.56	1.45	1.66	Mog20-2	248	1.1129	Mog20-2 low	Mog20-2 low Sexual	190-4 Sexual
192-10_G3_3	0.9	0.43	0.47	present	Mix	Apomictic	high	3	3	63	42	76	5.3	2.2	0.6	21	166	5	147	G3	3	20	12	8	0.6	3	1	Mix	192-10	0.32	1.56	1.45	1.66	MoG20-8	118	0.9075	MoG20-8 high	MoG20-8 high Apomictic	192-10 Apomictic
190-5_G3_4	0.8	0.39	0.41	present	Mix	Apomictic	low	1	1	31	58	38	8.6	1.8	0.6	23	249	4	148	G3	4	20	12	8	0.6	3	1	Mix	190-5	0.32	1.56	1.45	1.66	Mog20-2	96	0.8104	Mog20-2 low	Mog20-2 low Apomictic	190-5 Apomictic
195-1_G4_1	4.41	3.67	0.74	present	Mix	Apomictic	high	5	5	102	NA	NA	NA	NA	NA	NA	NA	4	235	G4	1			0		4	1	Mix	195-1	0.46	0.82	2.73	NA	MoG23-8	NA	NA	MoG23-8 high	MoG23-8 high Apomictic	195-1 Apomictic
190-8_G4_2	1.73	1.45	0.28	present	Mix	Apomictic	low	1	1	47	92	162	20.6	11.9	0.27	29.3333	211.667	6	395	G4	2	20	5	15	0.25	4	1	Mix	190-8	0.46	0.82	2.73	NA	Mog20-2	254	1.7625	Mog20-2 low	Mog20-2 low Apomictic	190-8 Apomictic
190-1_G4_3	0.81	0.69	0.12	present	Mix	Sexual	low	1	1	7	0	0	0	0	0	27.5	286.5	3	61	G4	3					4	1	Mix	190-1	0.46	0.82	2.73	NA	Mog20-2	0	0.81	Mog20-2 low	Mog20-2 low Sexual	190-1 Sexual
196-15_G4_4	3.34	2.1	1.24	present	Mix	Sexual	high	5	5	119	8	104	2	4.2	1	26.25	446.25	4	351	G4	4	8	8	0	1	4	1	Mix	196-15	0.46	0.82	2.73	NA	MoG23-8	112	3.3462	MoG23-8 high	MoG23-8 high Sexual	196-15 Sexual
192-1_G6_1	1.61	0.96	0.65	present	Mix	Sexual	high	3	3	55	14	104	2.4	3.1	0.93	29.6667	255.333	6	157	G6	1	14	13	1	0.93	6	1	Mix	192-1	0.63	1.71	3.01	2.83	MoG20-8	118	1.6155	MoG20-8 high	MoG20-8 high Sexual	192-1 Sexual
199-15_G6_2	2.84	2.49	0.35	present	Mix	Sexual	low	6	6	143	NA	NA	NA	NA	NA	NA	NA	6	332	G6	2					6	1	Mix	199-15	0.63	1.71	3.01	2.83	MoK5-4	NA	NA	MoK5-4 low	MoK5-4 low Sexual	199-15 Sexual
192-4_G6_3	0.48	0.26	0.22	present	Mix	Apomictic	high	3	3	71	4	156	1.6	4.8	0	24.5	279	6	50	G6	3	3	1	2	0.33	6	1	Mix	192-4	0.63	1.71	3.01	2.83	MoG20-8	160	0.4864	MoG20-8 high	MoG20-8 high Apomictic	192-4 Apomictic
199-6_G6_4	1.57	1.46	0.11	present	Mix	Apomictic	low	6	6	159	0	66	0	0	0	23	204	NA	NA	G6	4					6	1	Mix	199-6	0.63	1.71	3.01	2.83	MoK5-4	66	1.57	MoK5-4 low	MoK5-4 low Apomictic	199-6 Apomictic
194-11_H1_1	0.41	0.32	0.09	present	Mix	Apomictic	low	4	4	87	NA	NA	NA	NA	NA	NA	NA	9	349	H1	1					1	1	Mix	194-11	2.33	0.72	1.04	3.62	MoG23-8	NA	NA	MoG23-8 low	MoG23-8 low Apomictic	194-11 Apomictic
198-11_H1_2	3.07	2.71	0.36	present	Mix	Apomictic	high	5	5	136	78	52	14.8	3.2	0.8	22	350	7	523	H1	2	20	16	4	0.8	1	1	Mix	198-11	2.33	0.72	1.04	3.62	MoG23-8	130	3.088	MoG23-8 high	MoG23-8 high Apomictic	198-11 Apomictic
198-10_H1_3	2.78	1.92	0.86	present	Mix	Sexual	high	5	5	128	160	125	27.5	4.6	1	27	439.333	5	262	H1	3	20	20	0	1	1	1	Mix	198-10	2.33	0.72	1.04	3.62	MoG23-8	285	2.8121	MoG23-8 high	MoG23-8 high Sexual	198-10 Sexual
194-8_H1_4	1.42	1.18	0.24	present	Mix	Sexual	low	4	4	95	75	53	14.7	2.2	0.95	24	275	NA	NA	H1	4	20	19	1	0.95	1	1	Mix	194-8	2.33	0.72	1.04	3.62	MoG23-8	128	1.4369	MoG23-8 low	MoG23-8 low Sexual	194-8 Sexual
190-7_H2_1	2.52	2.35	0.17	present	Mix	Apomictic	low	1	1	40	25	175	2.7	5.6	0.6	23	178	5	273	H2	1	20	12	8	0.6	2	1	Mix	190-7	0.71	4.17	2.12	1.85	Mog20-2	200	2.5283	Mog20-2 low	Mog20-2 low Apomictic	190-7 Apomictic
195-11_H2_2	1.31	1.21	0.1	present	Mix	Apomictic	high	5	5	111	NA	NA	NA	NA	NA	NA	NA	6	373	H2	2					2	1	Mix	195-11	0.71	4.17	2.12	1.85	MoG23-8	NA	NA	MoG23-8 high	MoG23-8 high Apomictic	195-11 Apomictic
199-16_H2_3	1.43	1	0.43	present	Mix	Sexual	low	6	6	152	0	0	0	0	0	29	333.5	11	330	H2	3					2	1	Mix	199-16	0.71	4.17	2.12	1.85	MoK5-4	0	1.43	MoK5-4 low	MoK5-4 low Sexual	199-16 Sexual
190-2_H2_4	NA	NA	NA	present	Mix	Sexual	low	1	1	16	NA	NA	NA	NA	NA	NA	NA	2	25	H2	4					2	1	Mix	190-2	0.71	4.17	2.12	1.85	Mog20-2	NA	NA	Mog20-2 low	Mog20-2 low Sexual	190-2 Sexual
192-10_H3_1	1.17	1.05	0.12	present	Mix	Apomictic	high	3	3	64	33	80	4.2	2.9	0.71	19	217	NA	NA	H3	1	21	15	6	0.71	3	1	Mix	192-10	0.57	0.35	0.16	11.82	MoG20-8	113	1.1771	MoG20-8 high	MoG20-8 high Apomictic	192-10 Apomictic
190-5_H3_2	1.06	0.69	0.37	present	Mix	Apomictic	low	1	1	32	NA	NA	NA	NA	NA	NA	NA	6	156	H3	2					3	1	Mix	190-5	0.57	0.35	0.16	11.82	Mog20-2	NA	NA	Mog20-2 low	Mog20-2 low Apomictic	190-5 Apomictic
192-5_H3_3	1.39	0.91	0.48	present	Mix	Sexual	high	3	3	79	0	0	0	0	0	27	376	10	385	H3	3					3	1	Mix	192-5	0.57	0.35	0.16	11.82	MoG20-8	0	1.39	MoG20-8 high	MoG20-8 high Sexual	192-5 Sexual
190-4_H3_4	0.97	0.79	0.18	present	Mix	Sexual	low	1	1	24	53	189	8.2	9.3	0.25	24	241.5	6	293	H3	4	20	5	15	0.25	3	1	Mix	190-4	0.57	0.35	0.16	11.82	Mog20-2	242	0.9875	Mog20-2 low	Mog20-2 low Sexual	190-4 Sexual
196-15_H4_1	4.66	3.71	0.95	present	Mix	Sexual	high	5	5	120	0	0	0	0	0	30.5	441	7	364	H4	1					4	1	Mix	196-15	0.56	0.45	0.2	NA	MoG23-8	0	4.66	MoG23-8 high	MoG23-8 high Sexual	196-15 Sexual
190-1_H4_2	0.76	0.48	0.28	present	Mix	Sexual	low	1	1	8	0	0	0	0	0	21.5	170.5	4	160	H4	2					4	1	Mix	190-1	0.56	0.45	0.2	NA	Mog20-2	0	0.76	Mog20-2 low	Mog20-2 low Sexual	190-1 Sexual
195-1_H4_3	2.9	2.51	0.39	present	Mix	Apomictic	high	5	5	103	63	42	11.9	2.6	0.75	30	171	3	386	H4	3	20	15	5	0.75	4	1	Mix	195-1	0.56	0.45	0.2	NA	MoG23-8	105	2.9145	MoG23-8 high	MoG23-8 high Apomictic	195-1 Apomictic
190-8_H4_4	3.91	3.47	0.44	present	Mix	Apomictic	low	1	1	48	49	55	10.9	3	0.35	26	404	2	125	H4	4	20	7	13	0.35	4	1	Mix	190-8	0.56	0.45	0.2	NA	Mog20-2	104	3.9239	Mog20-2 low	Mog20-2 low Apomictic	190-8 Apomictic
192-4_H6_1	1.33	0.76	0.57	present	Mix	Apomictic	high	3	3	72	17	124	2.8	3.6	0.82	22.5	318.5	7	210	H6	1	17	14	3	0.82	6	1	Mix	192-4	23.93	2	7.25	NA	MoG20-8	141	1.3364	MoG20-8 high	MoG20-8 high Apomictic	192-4 Apomictic
199-6_H6_2	0.18	NA	0.18	present	Mix	Apomictic	low	6	6	160	NA	NA	NA	NA	NA	NA	NA	NA	NA	H6	2					6	1	Mix	199-6	23.93	2	7.25	NA	MoK5-4	NA	NA	MoK5-4 low	MoK5-4 low Apomictic	199-6 Apomictic
192-1_H6_3	0.76	0.33	0.43	present	Mix	Sexual	high	3	3	56	35	113	5.6	2.7	1	20.5	199.5	4	240	H6	3	19	19	0	1	6	1	Mix	192-1	23.93	2	7.25	NA	MoG20-8	148	0.7683	MoG20-8 high	MoG20-8 high Sexual	192-1 Sexual
199-15_H6_4	2.05	1.88	0.17	present	Mix	Sexual	low	6	6	144	NA	NA	NA	NA	NA	NA	NA	13	384	H6	4					6	1	Mix	199-15	23.93	2	7.25	NA	MoK5-4	NA	NA	MoK5-4 low	MoK5-4 low Sexual	199-15 Sexual

## Sheet: Publication
Christian Sailer, Simone Tiberi, Bernhard Schmid, Jürg Stöcklin and Ueli Grossniklaus
Apomixis and genetic background affect distinct traits in Hieracium pilosella L. grown under competition
